# Supplementary material for: Stevioside Enhances the Anti-Adipogenic Effect and β-Oxidation by Activating AMPK in 3T3-L1 Cells and Epididymal Adipose Tissues of db/db Mice
Source: Cells. 2022 Mar 23;11(7):1076. doi: 10.3390/cells11071076 (PMC8997985; doi:10.3390/cells11071076)
Supplement: Supplementary file 1 [file cells-11-01076-s001.zip]

Archive with 1 entries (1 files):
- cells-1643772-supplementary.tif
